# Supplementary material for: The neuropeptidergic connectome of C. elegans
Source: Neuron. Author manuscript; Available in PMC 2024 Jan 4. (PMC7615469; doi:10.1016/j.neuron.2023.09.043)
Supplement: Table S1 [file EMS192830-supplement-Table_S1.xlsx]

## Sheet: Neuropeptides
CENGEN Cutoff	Reporter Expression			flp-1 CENGEN	flp-1 (T2A::3xNLS::GFP)			flp-14 CENGEN	flp-14 (T2A::3xNLS::GFP)			nlp-13 CENGEN	nlp-13 (T2A::3xNLS::GFP)			nlp-58 CENGEN	nlp-58 (T2A::3xNLS::GFP)			nlp-45 CENGEN	nlp-45 (T2A::GFP::H2B)			flp-26 CENGEN	flp-26 (T2A::3xNLS::GFP)			ins-9 CENGEN	ins-9 (T2A::3xNLS::GFP)	ins-9 (SL2::GFP::H2B)			flp-28 CENGEN	flp-28 (T2A::3xNLS::GFP)			flp-3 CENGEN	flp-3 (T2A::3xNLS::GFP)			ins-6 CENGEN	ins-6 (T2A::3xNLS::GFP)	ins-6 (SL2::GFP::H2B)			nlp-50 CENGEN	nlp-50 (T2A::3xNLS::GFP)
4 (Most stringent)	moderate to high expression		AVK	454946			RMG	289610			PDA	26404.1			PHC	74179.9			RIA	19601.6			M1	60291.7			ASI	10514.1				AVL	50291			IL1	16454.5			ASJ	32693.4				RIP	64257.3			AVM
3	low and variable expression		AWC_ON	1838.99			RID	110634			PVW	13089.7			OLQ	35206.9			OLL	4004.28			AVH	14199.4			ASJ	3308.31				DVB	43701.8			VC	5637.11			ASI	29091.5				PVM	62194.2			PVR
2	No detected expression		AVL	1054.15			IL2_LR	74410.2			M1	9407.66			VB02	3979.36			VB01	2886.17			ADA	8120.65			AWA	1086.9				VC	24524.1			URB	4708.77			PHB	334.246				AIY	57834			PVM
1			AIY	717.278			AVD	60974.6			M2	7566.99			VB	1311.43			RMD_DV	1186.31			LUA	6117.03			IL2_DV	81.5328				HSN	23341.4			PQR	4209.27			AWA	301.094				AIM	44825.5			LUA
Blank	Unfiltered		AIM	569.375			AVM	38563.7			AVD	6973.46			VA	1006.62			PVD	1089.21			I6	1944.19			ASK	75.9138				M1	21901.6			OLQ	1221.31			AQR	157.669				PVD	43448.7			PLM
Blue	CeNGEN shows no expression, but GFP reporter expression present		BDU	506.786			AVG	10246.8			I4	6276.45			PVD	492.7			CEP	715.844			AVJ	1452.67			IL2_LR	64.5549				VC_4_5	9453.11			VC_4_5	418.12			IL2_LR	133.158				AVH	40135.8			ALM
			RIV	464.568			PVR	9538.15			VC	5422.85			ALA	446.728			PDE	567.394			PVC	1174.61			LUA	55.7442				URB	8949.08			HSN	273.421			PDE	106.959				BDU	29900.3			PVC
			URB	460.903			URX	8438.66			VA12	4419.02			BAG	408.087			AIY	526.886			HSN	1112.89			PHB	41.7808				M5	6451.56			AQR	90.604			AWC_OFF	102.063				PVP	25902.7			AIZ
			PLN	380.093			AVB	7981.89			DA	4182.49			VD_DD	245.768			SAB	498.527			PVQ	752.963			PVC	38.0021				PQR	5163.44			RME_LR	75.747			PVQ	101.562				AQR	25665.4			VA12
			ASI	324.078			LUA	7479.44			AIZ	3109.75			LUA	219.077			VB02	476.582			PVR	726.989			HSN	26.1652				RIM	2227.53			URX	46.8198			ASEL	97.233				RMH	23264.2			URB
			VC_4_5	280.135			PVD	7351.11			ADA	2991.71			SAA	182.782			OLQ	432.098			RIS	511.971			SAB	20.4922				RIR	1735.84			AIY	45.7072			LUA	80.6733				PVT	20039.9			AQR
			ASK	222.087			RIP	6416.62			RIM	2980.94			VA12	156.686			LUA	428.692			RIG	385.635			AVL	15.4283				AVH	792.394			CEP	36.5423			VA12	73.698				FLP	19417.7			RIR
			SIA	221.317			PQR	5039.91			PVR	2302.07			VB01	119.224			ADE	338.643			M5	259.095			DVA	12.0016				RIV	681.065			ASG	28.1123			AWB	70.7604				PQR	18902.1			ASEL
			VC	220.833			PVC	3018.86			VA	2224.68			SAB	117.406			SAA	294.931			PHC	237.187			BAG	11.5946				RME_LR	634.285			DVB	25.4404			IL2_DV	48.3906				PVQ	15711.2			PVW
			URY	155.698			AWB	2260.71			DA9	2188.57			AWC_OFF	113.636			ASEL	269.047			PVW	149.088			I4	8.71181				URA	530.893			AVF	25.2045			ASER	47.1528				RIV	13998.8			PLN
			PVW	144.941			PVW	1853.59			DVC	2181.6			RIP	110.304			RIV	268.015			PVT	124.197			ASER	8.30594				ALA	267.932			AVL	23.743			AUA	37.8142				ALM	12608.9			ALN
			PDE	142.055			PVN	1835.05			RIB	2161.38			AUA	109.829			VC_4_5	231.704			I4	122.535			RMD_DV	7.54967				RMH	248.129			AWC_OFF	22.2696			URB	29.0267				SAA	10023.6			PVQ
			RIA	140.199			AWC_ON	1577.19			M4	1488.1			DVA	102.116			PHB	212.867			PVP	118.615			ADE	7.52744				AQR	233.596			VA12	22.1966			RME_DV	27.9515				RIG	9980.74			PVT
			RMD_DV	127.774			AQR	1406.74			RIH	1427.61			DA9	99.5362			PVQ	187.135			BDU	100.841			AIZ	7.31721				PVQ	225.285			AIA	20.421			AVD	24.225				RIA	9360.51			AIM
			AVG	100.78			SIA	1400.58			RIS	1380.07			PLM	99.1169			ASK	186.132			ASER	93.13			ASG	7.0912				IL2_DV	215.883			I5	19.3029			RIG	22.6473				BAG	7793.97			AUA
			SAA	100.034			AVJ	1391.63			AVA	1081.04			AVF	85.8141			AS	153.124			AVM	92.741			ASEL	5.30362				IL1	188.992			RMH	15.5716			AFD	21.4568				AVK	6845.52			DVC
			ADA	95.521			ALA	1384.66			RIC	1040.96			AVH	81.9484			URY	149.511			RIP	84.8319			RID	5.16048				RIA	170.774			VD_DD	15.454			CEP	15.487				RIF	6098.62			RIP
			RME_DV	92.1024			IL2_DV	1147.52			NSM	1016.01			DVB	77.7022			VA	146.194			RIF	74.3336			AIA	4.99373				PVW	168.476			FLP	14.5711			RIB	15.3773				AWB	5806.33			AWA
			AUA	85.2539			AVH	1113.28			VD_DD	867.76			I5	74.9416			PLN	136.689			AIM	70.4984			RIC	4.56344				ASG	162.849			PVM	13.8465			ASG	8.92665				PLM	4281.31			ADA
			RIF	77.917			FLP	1012.19			BAG	776.888			FLP	58.2844			VB	122.087			PDE	69.1372			VB01	4.4905				RIS	161.688			IL2_DV	13.0604			RIH	8.18899				ASER	3540.26			AVA
			LUA	57.7262			VC_4_5	872.246			RIV	776.545			ASER	56.1616			AWA	116.589			RME_DV	65.8388			DB	3.26577				ASER	147.733			PVQ	12.8554			PDB	7.96205				RID	2967.18			ASER
			URX	49.9521			URB	802.379			SAB	717.327			RMF	48.019			ASER	108.332			RIH	48.504			URA	2.73477				I3	136.771			ASK	10.3135			BAG	7.74594				VC_4_5	2891.76			SDQ
			VB	33.0313			ALM	704.428			RMD_DV	673.618			DA	46.7183			IL2_LR	107.377			AVL	47.7623			VB	2.71277				AIM	133.656			RMF	8.61807			ADA	6.48463				ASH	2295.02			PHC
			VD_DD	32.9705			AWA	544.24			LUA	525.392			RIV	44.7616			PHA	100.089			RIR	45.1163			SIB	2.40205				ALM	120.739			SMB	8.60333			RIR	6.14196				PVR	1738.57			I6
			AVJ	31.645			AUA	523.16			PQR	488.626			I1	44.2963			AIZ	94.5918			DVC	44.2659			AWC_ON	1.90694				RMD_DV	114.332			AIM	8.56599			VD_DD	6.06936				AFD	1555.2			RMF
			RIB	30.1908			RMD_DV	522.959			AWC_ON	463.576			RIA	38.863			AFD	92.5855			DA9	43.0172			URX	1.81855				M4	100.994			AWC_ON	8.33642			ADE	5.94683				ADL	1431.23			URA
			ADF	25.9363			RIV	482.124			FLP	399.718			IL2_DV	38.5646			IL1	91.7234			RMG	39.9733			ADA	1.81755				DVC	97.9945			ASER	7.07782			M2	5.82612				AWA	1215.66			CEP
			SAB	25.3858			HSN	480.162			M3	395.424			ASK	34.5081			RIM	82.1813			ASK	39.9515			MC	1.77668				AUA	97.5289			PHA	6.73956			VB	4.5858				PVN	1027.89			ASJ
			RMF	20.9742			AIY	391.159			AWB	312.619			URB	33.3857			RIP	79.9071			OLQ	35.4431			VD_DD	1.32512				PVM	96.267			AIN	6.69331			PVW	3.52999				RMG	892.255			AWB
			URA	20.4406			PDE	371.083			RME_DV	301.115			AWA	32.8814			AIA	79.5281			ASH	34.2801			RIB	1.19233				VD_DD	86.9545			PDB	6.48478			AIM	3.18281				AIN	762.983			ALA
			RMD_LR	16.0197			RIH	352.649			IL1	273.714			AIM	31.9082			AVA	79.4047			RMF	34.0331			AVF	1.18846				I2	84.6802			PLM	6.00632			AVA	2.77761				PVC	759.181			HSN
			RIC	15.0541			RME_LR	336.452			AUA	271.652			SIB	28.6579			ASI	78.3148			RIC	33.9933			AVE	1.08205				PHA	84.2558			PVC	5.87597			AIY	2.41386				AVB	637.853			ASK
			SIB	13.6366			RIF	335.423			RME_LR	269.899			RIC	26.3509			AWC_ON	77.0287			AFD	32.478			CAN	0.87255				ADA	72.6448			MC	5.53225			VC	1.57047				I5	447.247			BDU
			SDQ	13.5534			VD_DD	327.039			VB	256.825			ASG	25.5779			ADL	72.044			AWA	28.5473			AVH	0.697487				IL2_LR	68.7705			RIA	5.229			AIN	1.5539				AWC_OFF	420.08			BAG
			HSN	12.3395			RIB	267.078			PVQ	253.331			RMD_DV	25.3964			AUA	67.1558			PLN	27.9149			AIM	0.590348				FLP	63.4131			AWA	5.17203			AIZ	1.42267				PHA	409.372			AWC_OFF
			AVA	10.7683			ADA	264.161			I2	241.339			PVP	24.8393			ASH	67.011			M2	27.5279			SIA	0.568099				PVC	58.0238			VB	4.5447			SMD	1.3239				AVM	369.542			DVB
			SMB	8.05452			ASH	231.351			SMD	238.029			RIM	23.6621			RMF	66.4884			AIA	25.4063			SMB	0.515369				VB	52.5352			ADE	4.13122			SMB	0.793872				AWC_ON	360.396			AFD
			AWB	7.85056			ASI	223.721			URY	224.246			AVE	22.0689			RIB	64.3397			ASG	25.1753			VB02	0.49093				SIB	49.2647			DA	4.0759			RIC	0.739705				RME_DV	358.962			ASH
			DVC	7.13697			AIN	218.709			SIA	211.959			RMH	21.2745			AIM	63.3323			AIB	23.7275			AVK	0.134181				AIN	46.7522			RID	3.67911			VB02	0.633928				LUA	354.527			RMD_DV
			M5	6.56013			AVE	212.804			PLN	202.687			AVD	19.7667			DA	62.112			AUA	22.6695			ADF	0				RIB	42.9936			SIA	3.65479			ASK	0.566045				ASK	346.473			RMD_LR
			ASJ	5.95549			AVA	211.15			AVE	195.979			AVK	18.4268			RIC	61.6634			AVA	21.6679			ADL	0				AIY	41.6428			AVJ	3.55715			ASH	0.366376				OLQ	297.857			PHB
			AS	4.96054			AVF	197.403			PHA	194.566			RIF	17.7569			ALN	59.7406			NSM	19.7894			AFD	0				AIZ	41.4246			RIG	3.49532			CAN	0.338746				ASEL	277.301			PVP
			AIZ	3.64645			PVQ	191.711			ASH	188.813			BDU	17.2677			RME_LR	54.6099			URB	19.7674			AIB	0				RIG	39.3936			AUA	3.32921			ADF	0				AVD	276.751			AWC_ON
			ASG	3.45571			AFD	189.474			PVD	178.099			DB	16.4658			BAG	53.3732			ALM	19.5203			AIN	0				M3	35.9476			ADL	3.16791			ADL	0				RIR	252.159			M1
			IL2_DV	3.18835			SMB	182.529			M5	172.491			SIA	14.3849			ALA	51.4139			SAB	17.438			AIY	0				AWA	34.7032			AS	2.94351			AIA	0				AVJ	216.14			ADE
			AIA	2.94948			SDQ	178.986			PDE	142.055			PDB	14.3593			DB01	50.1883			RIB	17.0225			ALA	0				PVD	31.8188			URA	2.80083			AIB	0				URB	200.319			NSM
			AVD	2.84156			AVK	176.833			RMD_LR	136.211			IL2_LR	12.6025			BDU	49.9535			MC	16.5031			ALM	0				NSM	30.4735			MI	2.58417			ALA	0				IL2_LR	198.545			AVE
			CAN	2.31537			ADF	173.405			VC_4_5	135.889			PVC	12.0688			DVC	48.2887			IL2_DV	12.2862			ALN	0				URX	29.396			AVB	2.57335			ALM	0				ADF	185.847			I4
			AIN	2.25938			PHC	169.983			RMH	117.485			AQR	11.0671			AWC_OFF	46.5213			RIV	12.2055			AQR	0				URY	26.8642			BDU	2.5446			ALN	0				DVB	180.192			MC
			M2	2.07851			OLQ	168.961			AVM	110.694			RIB	10.8889			SMB	45.7942			AWC_ON	11.7016			AS	0				SMB	26.6661			ASEL	2.5202			AS	0				URX	175.136			URX
			DA	2.02765			PHB	156.15			ASER	104.854			AIB	10.5728			FLP	45.0013			PLM	10.6792			ASH	0				ASEL	26.2852			AVA	2.06538			AVB	0				AIA	169.96			RIC
			M1	1.26005			RMF	150.692			URA	95.3616			SMB	10.5676			AVH	40.678			PDB	7.79008			AUA	0				BAG	25.5986			RMD_DV	1.95597			AVE	0				PVW	168.129			RIG
			AWA	1.23141			AIM	147.245			AIA	89.9697			ASEL	10.2042			AVF	39.1967			MI	7.40079			AVA	0				ADL	23.4787			DB01	1.79292			AVF	0				RIC	165.563			I5
			ADL	1.21024			I2	144.608			AVF	70.5247			VC	9.33222			AWB	38.1474			I1	7.23588			AVB	0				MC	23.0508			RIV	1.68053			AVG	0				RME_LR	160.087			VB02
			AVB	1.00456			ASER	143.216			I6	67.039			AWB	8.89472			SIA	37.8347			SMB	7.03748			AVD	0				ASK	22.8171			M2	1.5824			AVH	0				RMF	157.194			IL2_DV
			RID	0.856466			RIC	141.456			I5	67.0236			SMD	8.70597			URB	35.7726			ALA	6.56208			AVG	0				AWC_ON	21.4622			M5	1.4236			AVJ	0				RIM	153.387			ASI
			IL2_LR	0.849427			ASK	140.762			AVH	66.427			URX	8.62087			ASG	34.5957			SMD	6.34345			AVJ	0				RIF	21.3658			M1	1.41373			AVK	0				PHB	136.625			AVJ
			VA	0.773752			MC	139.544			DVB	65.9276			ASI	8.44592			I5	34.3122			CEP	4.5945			AVM	0				ADF	21.181			ADA	1.29134			AVL	0				RIH	134.207			AVD
			SMD	0.726597			BAG	132.932			DB	65.5013			AIN	8.17224			SIB	33.2049			AWC_OFF	4.56698			AWB	0				RMF	20.6317			AVH	1.20629			AVM	0				AVL	124.776			ASG
			VB01	0.484889			RMH	127.973			ASG	64.4383			PVQ	8.05662			DVB	32.2309			VB01	3.61284			AWC_OFF	0				SAA	20.3697			AIZ	1.19999			AWC_ON	0				PHC	115.255			VD_DD
			VB02	0.103529			ADE	122.385			RIG	61.7937			RIG	7.81028			URX	29.7184			ADL	3.04128			BDU	0				AVG	20.1571			VB01	0.850434			BDU	0				AVG	108.88			AVH
			ADE	0			AIA	117.728			AS	60.4645			DB01	7.75356			URA	29.5388			URA	2.80083			CEP	0				M2	20.1029			IL2_LR	0.780877			DA	0				AUA	107.783			RID
			AFD	0			PVP	117.026			CEP	58.3976			AIZ	7.33138			DVA	29.3446			AIZ	2.70289			DA	0				CEP	19.1271			VB02	0.715204			DA9	0				URA	107.091			VB01
			AIB	0			CAN	116.296			AQR	58.0292			CEP	7.30315			ADA	28.3507			BAG	2.64572			DA9	0				DA	18.0711			ADF	0.657517			DB	0				RMD_DV	94.6235			M2
			ALA	0			SMD	114.64			BDU	57.2711			AVB	6.3321			RIH	26.6077			RID	2.63791			DB01	0				ASI	17.808			ASJ	0.643643			DB01	0				IL2_DV	94.4381			AIN
			ALM	0			ASEL	107.8			PVC	53.6603			AVJ	5.89294			RME_DV	26.3191			VD_DD	2.49059			DVB	0				AFD	17.4081			AVK	0.573422			DVA	0				I1	94.4046			RIA
			ALN	0			AWC_OFF	106.984			RIP	51.9389			RMD_LR	5.47264			DB	25.4673			RMD_DV	2.43685			DVC	0				AVE	17.3063			SMD	0.326731			DVB	0				PDE	93.5206			AS
			AQR	0			MI	99.1538			URB	50.7094			AS	5.43784			AIN	24.4345			SIA	2.38003			FLP	0				SIA	17.19			AVE	0.308772			DVC	0				ASG	92.2355			IL2_LR
			ASEL	0			ADL	92.4368			AIB	47.9796			AVA	5.1989			M2	22.619			SDQ	2.3726			I1	0				I4	16.8823			RIC	0.0663			FLP	0				RMD_LR	92.0654			MI
			ASER	0			CEP	81.6068			ASEL	46.7625			ASJ	4.53299			RIG	22.4407			SIB	2.37118			I2	0				AS	15.2586			AFD	0			HSN	0				AVA	88.0821			ADL
			ASH	0			RMD_LR	76.6613			ASK	46.6973			RIR	3.95095			SMD	20.9086			ASI	2.18693			I3	0				PLM	15.1523			AIB	0			I1	0				SMB	86.041			AIB
			AVE	0			RIM	70.7049			VB02	42.7811			AVG	3.23807			RMH	20.4772			RIM	1.48157			I5	0				PDB	15.108			ALA	0			I2	0				ADA	82.6368			SMD
			AVF	0			ASJ	67.8181			RID	42.5118			ALM	2.18			ASJ	19.5245			DA	1.24743			I6	0				RIC	15.0047			ALM	0			I3	0				SIB	80.6374			RIB
			AVH	0			ASG	67.7162			SIB	41.9665			AIA	2.10833			ALM	18.9369			I5	1.04424			IL1	0				RIH	14.9131			ALN	0			I4	0				VD_DD	79.248			AVK
			AVM	0			PLN	66.6539			PVM	41.5395			ASH	1.32423			I1	18.3204			DB01	0.987212			M1	0				AVB	13.8749			ASH	0			I5	0				ASI	78.7826			VC
			AWC_OFF	0			AIB	61.7963			SMB	41.4677			ADL	0.990729			M5	17.4345			AIN	0.957019			M2	0				PDE	12.4542			ASI	0			I6	0				SDQ	76.0831			SMB
			BAG	0			VB02	61.2657			URX	39.5697			ADA	0.83816			IL2_DV	16.8405			VC	0.929422			M3	0				PHB	11.9925			AVD	0			IL1	0				CAN	73.6699			RIV
			CEP	0			RIG	60.614			AVL	38.4695			MI	0.826349			AVE	16.7198			VB	0.739713			M4	0				RME_DV	11.0378			AVG	0			M1	0				ALA	70.4743			ADF
			DA9	0			SIB	55.0559			IL2_DV	37.9162			ADF	0.294384			RMD_LR	16.5053			ADF	0.736125			M5	0				BDU	9.84552			AVM	0			M3	0				CEP	66.7573			CAN
			DB	0			AS	39.1229			AIM	37.4822			CAN	0.044785			VD_DD	16.4872			DB	0.524481			MI	0				MI	9.47529			AWB	0			M4	0				RIB	60.0129			SIA
			DB01	0			AIZ	37.186			RMG	36.7168			ADE	0			AIB	14.9668			AVK	0.315628			NSM	0				SMD	8.57157			BAG	0			M5	0				IL1	52.8957			DA
			DVA	0			RIA	35.4843			VB01	32.8087			AFD	0			MI	14.0056			RIA	0.232784			OLL	0				AVJ	7.61063			CAN	0			MC	0				AIB	52.3718			AIA
			DVB	0			DVB	33.4441			MC	30.0073			AIY	0			RID	13.4588			CAN	0.207481			OLQ	0				DVA	6.3667			DA9	0			MI	0				AIZ	51.7959			AIY
			FLP	0			DVC	32.9266			AVB	29.7464			ALN	0			ADF	12.6441			VB02	0.156736			PDA	0				LUA	5.64467			DB	0			NSM	0				AVF	47.0545			AVB
			I1	0			RIR	31.9574			PVT	25.5599			AVL	0			AVL	12.4368			ADE	0			PDB	0				DB01	4.11644			DVA	0			OLL	0				HSN	45.881			AVF
			I2	0			PDA	28.1786			PHB	22.5013			AVM	0			VA12	12.0822			AIY	0			PDE	0				AVA	3.59522			DVC	0			OLQ	0				DVC	43.6797			AVG
			I3	0			VC	24.6594			ALM	20.0364			AWC_ON	0			SDQ	11.6521			ALN	0			PHA	0				AVK	3.02554			I1	0			PDA	0				VB	39.8569			AVL
			I4	0			URA	24.4089			PHC	19.9319			DVC	0			MC	11.1759			AQR	0			PHC	0				VB01	2.59359			I2	0			PHA	0				DVA	36.5943			DA9
			I5	0			I5	22.0086			AFD	18.8694			HSN	0			RIR	10.7179			AS	0			PLM	0				DB	2.50654			I3	0			PHC	0				AVE	36.3384			DB
			I6	0			AVL	21.0144			RIF	18.2775			I2	0			RIF	8.20482			ASEL	0			PLN	0				PVP	2.28551			I4	0			PLM	0				VB02	35.4712			DB01
			IL1	0			RME_DV	19.4207			RIA	16.7707			I3	0			AVG	6.709			ASJ	0			PQR	0				ASH	2.04675			I6	0			PLN	0				ASJ	34.9197			DVA
			M3	0			VB01	18.3338			AWA	16.7667			I4	0			PQR	5.11281			AVB	0			PVD	0				I5	1.55967			LUA	0			PQR	0				SAB	33.9728			FLP
			M4	0			SAB	15.0075			RMF	13.1306			I6	0			AVK	5.01464			AVD	0			PVM	0				ASJ	1.35948			M3	0			PVC	0				SMD	30.44			I1
			MC	0			VA	13.0865			ASI	12.8932			IL1	0			AVM	3.88036			AVE	0			PVN	0				AVD	1.01838			M4	0			PVD	0				I4	27.2718			I2
			MI	0			DB	11.2987			ADL	12.7651			M1	0			AVJ	3.58794			AVF	0			PVP	0				VB02	0.575162			NSM	0			PVM	0				AS	22.1684			I3
			NSM	0			M5	11.0681			AIN	11.4933			M2	0			VC	3.09577			AVG	0			PVQ	0				AIB	0.515324			OLL	0			PVN	0				VB01	21.5749			IL1
			OLL	0			NSM	10.6781			AWC_OFF	11.3802			M3	0			AQR	2.18139			AWB	0			PVR	0				CAN	0.173903			PDA	0			PVP	0				NSM	21.0328			M3
			OLQ	0			PHA	10.4335			ASJ	11.3671			M4	0			PVW	1.96985			DVA	0			PVT	0				ADE	0			PDE	0			PVR	0				SIA	19.6373			M4
			PDA	0			M2	9.91926			DVA	10.3109			M5	0			HSN	1.79591			DVB	0			PVW	0				AIA	0			PHB	0			PVT	0				M2	18.0246			M5
			PDB	0			SAA	7.11506			AIY	8.36963			MC	0			AVD	1.36966			FLP	0			RIA	0				ALN	0			PHC	0			RIA	0				VC	17.4628			OLL
			PHA	0			VB	7.08318			ALA	7.65693			NSM	0			M1	1.29641			I2	0			RIF	0				AVF	0			PLN	0			RID	0				DA	15.9306			OLQ
			PHB	0			DA	5.66194			AVJ	5.31412			OLL	0			AVB	0.966856			I3	0			RIG	0				AVM	0			PVD	0			RIF	0				PLN	14.2102			PDA
			PHC	0			BDU	5.0358			ADE	5.01934			PDA	0			CAN	0.64377			IL1	0			RIH	0				AWB	0			PVN	0			RIM	0				MI	12.5692			PDB
			PLM	0			PVM	3.46162			AVG	4.95261			PDE	0			DA9	0			IL2_LR	0			RIM	0				AWC_OFF	0			PVP	0			RIP	0				DB	2.3828			PDE
			PQR	0			I4	0.940406			IL2_LR	4.66425			PHA	0			I2	0			M3	0			RIP	0				DA9	0			PVR	0			RIS	0				DB01	2.18726			PHA
			PVC	0			ALN	0			MI	3.87626			PHB	0			I3	0			M4	0			RIR	0				I1	0			PVT	0			RIV	0				VA	1.79395			PQR
			PVD	0			DA9	0			ADF	3.63358			PLN	0			I4	0			OLL	0			RIS	0				I6	0			PVW	0			RMD_DV	0				MC	1.08948			PVD
			PVM	0			DB01	0			AVK	3.10616			PQR	0			I6	0			PDA	0			RIV	0				OLL	0			RIB	0			RMD_LR	0				ADE	0			PVN
			PVN	0			DVA	0			CAN	1.28449			PVM	0			M3	0			PHA	0			RMD_LR	0				OLQ	0			RIF	0			RME_LR	0				ALN	0			RIF
			PVP	0			I1	0			ALN	0			PVN	0			M4	0			PHB	0			RME_DV	0				PDA	0			RIH	0			RMF	0				DA9	0			RIH
			PVQ	0			I3	0			DB01	0			PVR	0			NSM	0			PQR	0			RME_LR	0				PHC	0			RIM	0			RMG	0				I2	0			RIM
			PVR	0			I6	0			HSN	0			PVT	0			PDA	0			PVD	0			RMF	0				PLN	0			RIP	0			RMH	0				I3	0			RIS
			PVT	0			IL1	0			I1	0			PVW	0			PDB	0			PVM	0			RMG	0				PVN	0			RIR	0			SAA	0				I6	0			RME_DV
			RIG	0			M1	0			I3	0			RID	0			PHC	0			PVN	0			RMH	0				PVR	0			RIS	0			SAB	0				M1	0			RME_LR
			RIH	0			M3	0			OLL	0			RIH	0			PLM	0			RMD_LR	0			SAA	0				PVT	0			RMD_LR	0			SDQ	0				M3	0			RMG
			RIM	0			M4	0			OLQ	0			RIS	0			PVC	0			RME_LR	0			SDQ	0				RID	0			RME_DV	0			SIA	0				M4	0			RMH
			RIP	0			OLL	0			PDB	0			RME_DV	0			PVM	0			RMH	0			SMD	0				RIP	0			RMG	0			SIB	0				M5	0			SAA
			RIR	0			PDB	0			PLM	0			RME_LR	0			PVN	0			SAA	0			URB	0				RMD_LR	0			SAA	0			URA	0				OLL	0			SAB
			RIS	0			PLM	0			PVN	0			RMG	0			PVP	0			URX	0			URY	0				RMG	0			SAB	0			URX	0				PDA	0			SIB
			RME_LR	0			PVT	0			PVP	0			SDQ	0			PVR	0			URY	0			VA	0				SAB	0			SDQ	0			URY	0				PDB	0			URY
			RMG	0			RIS	0			RIR	0			URA	0			PVT	0			VA	0			VA12	0				SDQ	0			SIB	0			VA	0				RIS	0			VA
			RMH	0			URY	0			SAA	0			URY	0			RIS	0			VA12	0			VC	0				VA	0			URY	0			VB01	0				URY	0			VB
			VA12	0			VA12	0			SDQ	0			VC_4_5	0			RMG	0			VC_4_5	0			VC_4_5	0				VA12	0			VA	0			VC_4_5	0				VA12	0			VC_4_5
[truncated: 11 more columns]
