# Supplementary material for: The neuropeptidergic connectome of C. elegans
Source: Neuron. Author manuscript; Available in PMC 2024 Jan 4. (PMC7615469; doi:10.1016/j.neuron.2023.09.043)
Supplement: Table S5 [file EMS192830-supplement-Table_S5.xlsx]

## Sheet: Full_Phylogeny_table
GPCR receptor	Neuropeptide ligand	EC50	Self loops	Network Connections		Network Topology		Neuropeptide family	GPCR type	GPCR class
				Mid-Range	Short-Range	Mid-Range	Short-Range
AEX-2	NLP-40	8.322e-09	1	75	183	local	local	NLP	No Promiscuous	A (rhodopsin like)
CKR-1	NLP-12	1.905e-09	0	9	147	broadcaster	local	NLP	No Promiscuous	A (rhodopsin like)
CKR-2	NLP-12	1.017e-08	0	6	144	local	local	NLP	No Promiscuous	A (rhodopsin like)		EC50 data from	Beets et al. 2022
DMSR-1	FLP-10	4.025e-07	5	206	482	broadcaster	broadcaster	FLP	Promiscuous	A (rhodopsin like)		GPCR class from	Froonickx et al. 2021
DMSR-1	FLP-11	3.153e-12	28	765	2520	pervasive	pervasive	FLP	Promiscuous	A (rhodopsin like)		Neuropeptide families from	Li & Kim 2018
DMSR-1	FLP-12	1.606e-07	6	536	967	broadcaster	broadcaster	FLP	Promiscuous	A (rhodopsin like)
DMSR-1	FLP-13	5.329e-15	7	627	460	broadcaster	broadcaster	FLP	Promiscuous	A (rhodopsin like)
DMSR-1	FLP-16	1.651e-07	25	1012	3961	pervasive	pervasive	FLP	Promiscuous	A (rhodopsin like)
DMSR-1	FLP-17	8.804e-08	0	26	86	broadcaster	local	FLP	Promiscuous	A (rhodopsin like)
DMSR-1	FLP-25	4.068e-13	3	163	748	broadcaster	broadcaster	FLP	Promiscuous	A (rhodopsin like)
DMSR-1	FLP-28	4.957e-07	6	391	1065	broadcaster	broadcaster	FLP	Promiscuous	A (rhodopsin like)
DMSR-1	FLP-33	4.647e-07	0	48	162	broadcaster	broadcaster	FLP	Promiscuous	A (rhodopsin like)
DMSR-1	FLP-4	1.785e-07	12	741	1535	broadcaster	broadcaster	FLP	Promiscuous	A (rhodopsin like)
DMSR-1	FLP-9	1.231e-07	42	2172	6471	pervasive	pervasive	FLP	Promiscuous	A (rhodopsin like)
DMSR-2	NLP-13	2.472e-09	7	955	2691	pervasive	pervasive	NLP	Promiscuous	A (rhodopsin like)
DMSR-3	FLP-14	3.258e-08	3	147	361	local	local	FLP	Promiscuous	A (rhodopsin like)
DMSR-5	FLP-1	5.259e-09	0	42	466	broadcaster	broadcaster	FLP	Promiscuous	A (rhodopsin like)
DMSR-6	FLP-1	1.425e-08	0	12	68	local	local	FLP	Promiscuous	A (rhodopsin like)
DMSR-7	FLP-1	1.42e-11	2	0	204	broadcaster	broadcaster	FLP	Promiscuous	A (rhodopsin like)
DMSR-7	FLP-11	3.415e-07	41	590	3892	pervasive	pervasive	FLP	Promiscuous	A (rhodopsin like)
DMSR-7	FLP-13	5.375e-08	1	798	506	broadcaster	broadcaster	FLP	Promiscuous	A (rhodopsin like)
DMSR-7	FLP-16	1.983e-07	28	801	5403	pervasive	pervasive	FLP	Promiscuous	A (rhodopsin like)
DMSR-7	FLP-23	6.301e-09	2	2	202	broadcaster	broadcaster	FLP	Promiscuous	A (rhodopsin like)
DMSR-7	FLP-27	3.978e-07	9	571	2365	broadcaster	broadcaster	FLP	Promiscuous	A (rhodopsin like)
DMSR-7	FLP-4	1.81e-08	5	810	2050	broadcaster	broadcaster	FLP	Promiscuous	A (rhodopsin like)
DMSR-7	FLP-5	4.91e-08	16	2043	4719	pervasive	pervasive	FLP	Promiscuous	A (rhodopsin like)
DMSR-7	FLP-7	2.111e-07	11	444	2492	broadcaster	broadcaster	FLP	Promiscuous	A (rhodopsin like)
DMSR-7	FLP-9	9.394e-08	50	1982	9230	pervasive	pervasive	FLP	Promiscuous	A (rhodopsin like)
DMSR-8	FLP-12	2.526e-08	9	276	568	local	local	FLP	No Promiscuous	A (rhodopsin like)
EGL-6	FLP-10	2.03e-09	2	24	114	local	local	FLP	No Promiscuous	A (rhodopsin like)
EGL-6	FLP-17	3.64e-09	0	0	30	local	local	FLP	No Promiscuous	A (rhodopsin like)
EGL-6	FLP-4	4.6e-07	2	121	403	local	local	FLP	No Promiscuous	A (rhodopsin like)
EGL-6	FLP-5	2.69e-07	4	229	1016	integrative	integrative	FLP	No Promiscuous	A (rhodopsin like)
EGL-6	FLP-6	4.58e-07	2	43	397	local	local	FLP	No Promiscuous	A (rhodopsin like)
EGL-6	FLP-9	6.54e-08	10	198	1509	integrative	integrative	FLP	No Promiscuous	A (rhodopsin like)
FRPR-15	FLP-8	1.995e-08	0	33	177	broadcaster	local	FLP	No Promiscuous	A (rhodopsin like)
FRPR-16	FLP-3	7.479e-09	0	172	679	broadcaster	broadcaster	FLP	No Promiscuous	A (rhodopsin like)
FRPR-18	FLP-2	6.973e-09	6	252	782	local	local	FLP	No Promiscuous	A (rhodopsin like)
FRPR-19	FLP-14	4.242e-08	6	224	1055	broadcaster	broadcaster	FLP	No Promiscuous	A (rhodopsin like)
FRPR-19	FLP-8	8.859e-08	1	24	136	broadcaster	broadcaster	FLP	No Promiscuous	A (rhodopsin like)
FRPR-3	FLP-20	8.816e-10	1	12	258	local	local	FLP	No Promiscuous	A (rhodopsin like)
FRPR-6	FLP-33	1.012e-07	0	4	44	local	local	FLP	No Promiscuous	A (rhodopsin like)
FRPR-7	FLP-1	7.253e-09	0	16	104	broadcaster	broadcaster	FLP	No Promiscuous	A (rhodopsin like)
FRPR-8	FLP-10	4.38e-07	1	39	91	local	local	FLP	Promiscuous	A (rhodopsin like)
FRPR-8	FLP-11	6.222e-08	3	83	490	integrative	integrative	FLP	Promiscuous	A (rhodopsin like)
FRPR-8	FLP-12	2.562e-08	0	83	176	local	local	FLP	Promiscuous	A (rhodopsin like)
FRPR-8	FLP-13	2.813e-08	1	106	87	local	local	FLP	Promiscuous	A (rhodopsin like)
FRPR-8	FLP-14	2.475e-07	7	76	269	local	local	FLP	Promiscuous	A (rhodopsin like)
FRPR-8	FLP-16	1.949e-07	8	170	717	integrative	integrative	FLP	Promiscuous	A (rhodopsin like)
FRPR-8	FLP-17	2.818e-08	0	4	16	local	local	FLP	Promiscuous	A (rhodopsin like)
FRPR-8	FLP-25	7.212e-13	3	32	147	local	local	FLP	Promiscuous	A (rhodopsin like)
FRPR-8	FLP-32	1.692e-07	0	118	426	integrative	integrative	FLP	Promiscuous	A (rhodopsin like)
FRPR-8	FLP-4	4.361e-08	5	122	302	local	local	FLP	Promiscuous	A (rhodopsin like)
FRPR-8	FLP-8	8.385e-08	3	8	41	local	local	FLP	Promiscuous	A (rhodopsin like)
FRPR-8	FLP-9	1.501e-09	5	296	1217	integrative	integrative	FLP	Promiscuous	A (rhodopsin like)
FRPR-9	FLP-19	3.701e-08	7	88	1133	local	local	FLP	Promiscuous	A (rhodopsin like)
GNRR-1	NLP-47	6.22e-08	2	558	857	integrative	integrative	NLP	No Promiscuous	A (rhodopsin like)
GNRR-3	NLP-23	1.576e-07	0	0	22	local	local	NLP	No Promiscuous	A (rhodopsin like)
GNRR-6	NLP-2	2.002e-08	0	0	30	local	local	NLP	No Promiscuous	A (rhodopsin like)
GNRR-6	NLP-22	4.814e-09	0	2	102	local	local	NLP	No Promiscuous	A (rhodopsin like)
GNRR-6	NLP-23	9.804e-08	0	0	30	local	local	NLP	No Promiscuous	A (rhodopsin like)
NMUR-1	NLP-44	3.62e-09	2	6	68	local	local	NLP	No Promiscuous	A (rhodopsin like)
NMUR-2	NLP-44	6.355e-11	0	0	50	local	local	NLP	No Promiscuous	A (rhodopsin like)
NPR-1	FLP-21	5.077e-09	4	117	294	local	local	FLP	No Promiscuous	A (rhodopsin like)
NPR-10	FLP-3	9.673e-08	0	113	256	local	local	FLP	No Promiscuous	A (rhodopsin like)
NPR-11	FLP-34	1.317e-08	0	147	427	local	local	FLP	No Promiscuous	A (rhodopsin like)
NPR-2	FLP-21	3.721e-08	9	436	785	broadcaster	broadcaster	FLP	No Promiscuous	A (rhodopsin like)
NPR-22	NLP-72	1.084e-09	2	46	36	local	local	NLP	No Promiscuous	A (rhodopsin like)
NPR-3	FLP-15	1.152e-08	9	344	1041	local	local	FLP	No Promiscuous	A (rhodopsin like)
NPR-32	NLP-64	6.028e-08	10	92	894	local	local	NLP	No Promiscuous	A (rhodopsin like)
NPR-34	SNET-1	1.42e-08	0	285	525	broadcaster	broadcaster	NLP	No Promiscuous	A (rhodopsin like)
NPR-35	NLP-10	2.977e-07	2	283	772	broadcaster	local	NLP	No Promiscuous	A (rhodopsin like)
NPR-37	NLP-17	1.059e-11	0	42	84	local	local	NLP	No Promiscuous	A (rhodopsin like)
NPR-39	FLP-14	7.075e-08	4	183	552	broadcaster	broadcaster	FLP	No Promiscuous	A (rhodopsin like)
NPR-39	FLP-8	2.287e-07	2	29	74	local	local	FLP	No Promiscuous	A (rhodopsin like)
NPR-4	FLP-18	1.99e-08	7	510	2097	pervasive	pervasive	FLP	No Promiscuous	A (rhodopsin like)
NPR-40	FLP-14	1.172e-07	0	62	825	local	local	FLP	No Promiscuous	A (rhodopsin like)
NPR-40	FLP-8	2.21e-07	0	13	132	local	local	FLP	No Promiscuous	A (rhodopsin like)
NPR-41	NLP-13	6.273e-08	3	78	298	integrative	integrative	NLP	No Promiscuous	A (rhodopsin like)
NPR-42	NLP-3	4.575e-07	0	80	320	local	local	NLP	No Promiscuous	A (rhodopsin like)
NPR-43	NLP-17	9.187e-08	1	64	122	broadcaster	broadcaster	NLP	No Promiscuous	A (rhodopsin like)
NPR-5	FLP-18	8.056e-09	22	555	2625	pervasive	pervasive	FLP	No Promiscuous	A (rhodopsin like)
NPR-8	FLP-27	6.784e-09	13	88	1005	local	local	FLP	No Promiscuous	A (rhodopsin like)
NTR-1	FLP-8	4.92e-08	0	0	55	local	local	FLP	No Promiscuous	A (rhodopsin like)
NTR-1	NTC-1	2.436e-08	0	0	41	local	local	NLP	No Promiscuous	A (rhodopsin like)
PDFR-1	NLP-37	9.444e-08	10	179	1891	broadcaster	broadcaster	NLP	No Promiscuous	B (secretin like)
SEB-3	NLP-49	6.857e-08	4	601	480	broadcaster	broadcaster	NLP	No Promiscuous	B (secretin like)
SPRR-1	NLP-42	8.084e-09	5	21	176	local	local	NLP	No Promiscuous	A (rhodopsin like)
SPRR-2	NLP-38	6.012e-09	0	40	458	local	local	NLP	No Promiscuous	A (rhodopsin like)
TKR-1	NLP-58	7.197e-10	0	115	411	local	local	NLP	No Promiscuous	A (rhodopsin like)
TKR-2	NLP-58	1.459e-07	0	62	136	local	local	NLP	No Promiscuous	A (rhodopsin like)
TRHR-1	NLP-54	3.371e-10	2	132	130	local	local	NLP	No Promiscuous	A (rhodopsin like)
