# Supplementary material for: The neuropeptidergic connectome of C. elegans
Source: Neuron. Author manuscript; Available in PMC 2024 Jan 4. (PMC7615469; doi:10.1016/j.neuron.2023.09.043)
Supplement: Table S6 [file EMS192830-supplement-Table_S6.xlsx]

## Sheet: Neuron information
Neuron	ID (Adjacency Matrix)	Type	Segment (Fig. 2,3)	Degree (EC50 500nM)		In-degree (EC50 500nM)		Out-degree (EC50 500nM)		Rich club (EC50 500nM)		Cluster (Fig. 7)	Self-loops (Fig. 8)
				Mid-Range	Short-Range	Mid-Range	Short-Range	Mid-Range	Short-Range	Mid-Range	Short-Range
I1L	1	Pharynx	Head	329	19	199	16	130	3	Yes	No	Sensory core	0
I1R	2	Pharynx	Head	329	19	199	16	130	3	Yes	No	Sensory core	0
I2L	3	Pharynx	Head	143	6	27	5	116	1	No	No	Periphery	0		Classification data coming from:
I2R	4	Pharynx	Head	143	6	27	5	116	1	No	No	Periphery	0		± Anatomical cell class - Worm Wiring project S.Cook, Nature 2019 paper
I3	5	Pharynx	Head	332	27	183	15	149	12	Yes	No	Sensory core	1		± Cell class - Worm Atlas
I4	6	Pharynx	Head	305	29	180	15	125	14	Yes	No	Sensory core	2		±Witvliet paper for NR - D.Witvliet 2020 bioarxiv paper
I5	7	Pharynx	Head	323	27	188	19	135	8	Yes	No	Sensory core	3
I6	8	Pharynx	Head	135	9	20	0	115	9	No	No	Periphery	0
M1	9	Pharynx	Head	330	29	201	19	129	10	Yes	No	Sensory core	1
M2L	10	Pharynx	Head	185	19	21	7	164	12	No	No	Periphery	0
M2R	11	Pharynx	Head	185	19	21	7	164	12	No	No	Periphery	0
M3L	12	Pharynx	Head	153	17	40	10	113	7	No	No	Periphery	0
M3R	13	Pharynx	Head	153	17	40	10	113	7	No	No	Periphery	0
M4	14	Pharynx	Head	155	14	6	0	149	14	No	No	Periphery	0
M5	15	Pharynx	Head	294	29	180	15	114	14	Yes	No	Sensory core	2
MCL	16	Pharynx	Head	112	11	39	7	73	4	No	No	Periphery	0
MCR	17	Pharynx	Head	112	11	39	7	73	4	No	No	Periphery	0
MI	18	Pharynx	Head	170	22	44	9	126	13	No	No	Periphery	0
NSML	19	Pharynx	Head	264	18	102	2	162	16	Yes	No	Periphery	0
NSMR	20	Pharynx	Head	264	18	102	2	162	16	Yes	No	Periphery	0
ADFL	21	sensory neuron	Head	306	280	197	180	109	100	Yes	Yes	Sensory core	0
ADFR	22	sensory neuron	Head	306	280	197	180	109	100	Yes	Yes	Sensory core	0
ADLL	23	sensory neuron	Head	257	203	129	106	128	97	Yes	Yes	Periphery	0
ADLR	24	sensory neuron	Head	257	203	129	106	128	97	Yes	Yes	Periphery	0
ASEL	25	sensory neuron	Head	171	152	47	38	124	114	No	No	Periphery	0
ASER	26	sensory neuron	Head	216	192	97	83	119	109	No	No	Periphery	0
ASGL	27	sensory neuron	Head	349	320	202	181	147	139	Yes	Yes	Sensory core	4
ASGR	28	sensory neuron	Head	349	320	202	181	147	139	Yes	Yes	Sensory core	4
ASHL	29	sensory neuron	Head	265	246	121	111	144	135	Yes	Yes	Periphery	2
ASHR	30	sensory neuron	Head	265	246	121	111	144	135	Yes	Yes	Periphery	2
ASIL	31	sensory neuron	Head	202	188	83	79	119	109	No	No	Periphery	0
ASIR	32	sensory neuron	Head	202	188	83	79	119	109	No	No	Periphery	0
ASJL	33	sensory neuron	Head	242	223	151	137	91	86	No	Yes	Periphery	3
ASJR	34	sensory neuron	Head	242	223	151	137	91	86	No	Yes	Periphery	3
ASKL	35	sensory neuron	Head	325	299	190	175	135	124	Yes	Yes	Sensory core	3
ASKR	36	sensory neuron	Head	325	299	190	175	135	124	Yes	Yes	Sensory core	3
AWAL	37	sensory neuron	Head	317	289	169	151	148	138	Yes	Yes	Sensory core	2
AWAR	38	sensory neuron	Head	317	289	169	151	148	138	Yes	Yes	Sensory core	2
AWBL	39	sensory neuron	Head	258	237	115	104	143	133	Yes	Yes	Periphery	0
AWBR	40	sensory neuron	Head	258	237	115	104	143	133	Yes	Yes	Periphery	0
AWCL	41	sensory neuron	Head	230	212	111	103	119	109	No	Yes	Periphery	0
AWCR	42	sensory neuron	Head	230	212	111	103	119	109	No	Yes	Periphery	0
AFDL	43	sensory neuron	Head	171	168	60	58	111	110	No	No	Periphery	0
AFDR	44	sensory neuron	Head	171	168	60	58	111	110	No	No	Periphery	0
IL2DL	45	sensory neuron	Head	200	146	82	56	118	90	No	No	Periphery	0
IL2DR	46	sensory neuron	Head	200	146	82	56	118	90	No	No	Periphery	0
IL2L	47	sensory neuron	Head	277	228	133	112	144	116	Yes	Yes	Periphery	1
IL2R	48	sensory neuron	Head	277	228	133	112	144	116	Yes	Yes	Periphery	1
IL2VL	49	sensory neuron	Head	200	146	82	56	118	90	No	No	Periphery	0
IL2VR	50	sensory neuron	Head	200	146	82	56	118	90	No	No	Periphery	0
OLQDL	51	sensory neuron	Head	161	132	7	7	154	125	No	No	Periphery	0
OLQDR	52	sensory neuron	Head	161	132	7	7	154	125	No	No	Periphery	0
OLQVL	53	sensory neuron	Head	161	132	7	7	154	125	No	No	Periphery	0
OLQVR	54	sensory neuron	Head	161	132	7	7	154	125	No	No	Periphery	0
OLLL	55	sensory neuron	Head	209	166	124	101	85	65	No	No	Periphery	0
OLLR	56	sensory neuron	Head	209	166	124	101	85	65	No	No	Periphery	0
CEPDL	57	sensory neuron	Head	128	102	2	2	126	100	No	No	Periphery	0
CEPDR	58	sensory neuron	Head	128	102	2	2	126	100	No	No	Periphery	0
CEPVL	59	sensory neuron	Head	128	102	2	2	126	100	No	No	Periphery	0
CEPVR	60	sensory neuron	Head	128	102	2	2	126	100	No	No	Periphery	0
ALML	61	sensory neuron	Head	313	250	200	161	113	89	Yes	Yes	Sensory core	1
ALMR	62	sensory neuron	Head	313	250	200	161	113	89	Yes	Yes	Sensory core	1
AVM	63	sensory neuron	Head, Midbody	460	425	257	235	203	190	Yes	Yes	Hubs	3
PVM	64	sensory neuron	Midbody	242	198	136	107	106	91	No	No	Motor core	7
PLML	65	sensory neuron	Midbody, Tail	245	193	142	107	103	86	No	No	Motor core	3
PLMR	66	sensory neuron	Midbody, Tail	245	193	142	107	103	86	No	No	Motor core	3
ALNL	67	sensory neuron	Head, Tail	99	64	81	49	18	15	No	No	Periphery	0
ALNR	68	sensory neuron	Head, Tail	99	64	81	49	18	15	No	No	Periphery	0
PLNL	69	sensory neuron	Head, Midbody, Tail	172	164	44	39	128	125	No	No	Periphery	0
PLNR	70	sensory neuron	Head, Midbody, Tail	172	164	44	39	128	125	No	No	Periphery	0
FLPL	71	sensory neuron	Head	231	217	84	80	147	137	No	Yes	Periphery	1
FLPR	72	sensory neuron	Head	231	217	84	80	147	137	No	Yes	Periphery	1
PVDL	73	sensory neuron	Midbody, Tail	263	213	151	120	112	93	Yes	Yes	Motor core	2
PVDR	74	sensory neuron	Midbody, Tail	263	213	151	120	112	93	Yes	Yes	Motor core	2
BAGL	75	sensory neuron	Head	307	250	140	115	167	135	Yes	Yes	Periphery	2
BAGR	76	sensory neuron	Head	307	250	140	115	167	135	Yes	Yes	Periphery	2
URXL	77	sensory neuron	Head	397	319	212	169	185	150	Yes	Yes	Sensory core	12
URXR	78	sensory neuron	Head	397	319	212	169	185	150	Yes	Yes	Sensory core	12
URYDL	79	sensory neuron	Head	154	128	35	35	119	93	No	No	Periphery	0
URYDR	80	sensory neuron	Head	154	128	35	35	119	93	No	No	Periphery	0
URYVL	81	sensory neuron	Head	154	128	35	35	119	93	No	No	Periphery	0
URYVR	82	sensory neuron	Head	154	128	35	35	119	93	No	No	Periphery	0
AQR	83	sensory neuron	Head	364	333	197	179	167	154	Yes	Yes	Sensory core	4
PQR	84	sensory neuron	Midbody, Tail	273	225	156	129	117	96	Yes	Yes	Motor core	14
ADEL	85	sensory neuron	Head	145	119	9	9	136	110	No	No	Periphery	0
ADER	86	sensory neuron	Head	145	119	9	9	136	110	No	No	Periphery	0
PDEL	87	sensory neuron	Midbody	71	54	4	4	67	50	No	No	Periphery	0
PDER	88	sensory neuron	Midbody	71	54	4	4	67	50	No	No	Periphery	0
PHAL	89	sensory neuron	Tail	49	39	14	11	35	28	No	No	Periphery	0
PHAR	90	sensory neuron	Tail	49	39	14	11	35	28	No	No	Periphery	0
PHBL	91	sensory neuron	Tail	48	39	15	13	33	26	No	No	Periphery	0
PHBR	92	sensory neuron	Tail	48	39	15	13	33	26	No	No	Periphery	0
PHCL	93	sensory neuron	Tail	32	29	8	8	24	21	No	No	Periphery	0
PHCR	94	sensory neuron	Tail	32	29	8	8	24	21	No	No	Periphery	0
SDQL	95	sensory neuron	Head, Midbody	478	278	260	159	218	119	Yes	Yes	Hubs	5
SDQR	96	sensory neuron	Head, Midbody	478	278	260	159	218	119	Yes	Yes	Hubs	5
URBL	97	sensory neuron	Head	365	288	210	169	155	119	Yes	Yes	Sensory core	4
URBR	98	sensory neuron	Head	365	288	210	169	155	119	Yes	Yes	Sensory core	4
DVA	99	sensory neuron	Head, Midbody, Tail	498	464	280	258	218	206	Yes	Yes	Hubs	4
AUAL	100	interneuron	Head	259	235	95	85	164	150	Yes	Yes	Periphery	1
AUAR	101	interneuron	Head	259	235	95	85	164	150	Yes	Yes	Periphery	1
AIAL	102	interneuron	Head	292	274	128	122	164	152	Yes	Yes	Periphery	1
AIAR	103	interneuron	Head	292	274	128	122	164	152	Yes	Yes	Periphery	1
AIBL	104	interneuron	Head	244	218	201	182	43	36	No	Yes	Sensory core	0
AIBR	105	interneuron	Head	244	218	201	182	43	36	No	Yes	Sensory core	0
AIYL	106	interneuron	Head	383	351	206	187	177	164	Yes	Yes	Sensory core	2
AIYR	107	interneuron	Head	383	351	206	187	177	164	Yes	Yes	Sensory core	2
AIZL	108	interneuron	Head	327	298	205	184	122	114	Yes	Yes	Sensory core	1
AIZR	109	interneuron	Head	327	298	205	184	122	114	Yes	Yes	Sensory core	1
ADAL	110	interneuron	Head	299	245	131	109	168	136	Yes	Yes	Periphery	0
ADAR	111	interneuron	Head	299	245	131	109	168	136	Yes	Yes	Periphery	0
AIML	112	interneuron	Head	350	278	204	163	146	115	Yes	Yes	Sensory core	3
AIMR	113	interneuron	Head	350	278	204	163	146	115	Yes	Yes	Sensory core	3
AINL	114	interneuron	Head	241	219	150	136	91	83	No	Yes	Periphery	1
AINR	115	interneuron	Head	241	219	150	136	91	83	No	Yes	Periphery	1
ALA	116	interneuron	Head, Midbody, Tail	476	359	267	202	209	157	Yes	Yes	Hubs	7
BDUL	117	interneuron	Head, Midbody	493	338	256	177	237	161	Yes	Yes	Hubs	6
BDUR	118	interneuron	Head, Midbody	493	338	256	177	237	161	Yes	Yes	Hubs	6
CANL	119	unknown	Midbody, Tail	254	10	143	5	111	5	Yes	No	Motor core	3
CANR	120	unknown	Midbody, Tail	254	10	143	5	111	5	Yes	No	Motor core	3
RIPL	121	interneuron	Head	177	142	62	46	115	96	No	No	Periphery	0
RIPR	122	interneuron	Head	177	142	62	46	115	96	No	No	Periphery	0
RIAL	123	interneuron	Head	199	180	199	180	0	0	No	No	Sensory core	0
RIAR	124	interneuron	Head	199	180	199	180	0	0	No	No	Sensory core	0
RIBL	125	interneuron	Head	340	311	198	179	142	132	Yes	Yes	Sensory core	2
RIBR	126	interneuron	Head	340	311	198	179	142	132	Yes	Yes	Sensory core	2
RICL	127	interneuron	Head	322	295	198	179	124	116	Yes	Yes	Sensory core	4
RICR	128	interneuron	Head	322	295	198	179	124	116	Yes	Yes	Sensory core	4
RIFL	129	interneuron	Head	192	172	64	55	128	117	No	No	Periphery	0
RIFR	130	interneuron	Head	192	172	64	55	128	117	No	No	Periphery	0
RIGL	131	interneuron	Head	336	307	199	178	137	129	Yes	Yes	Sensory core	1
RIGR	132	interneuron	Head	336	307	199	178	137	129	Yes	Yes	Sensory core	1
RIH	133	interneuron	Head	367	298	208	167	159	131	Yes	Yes	Sensory core	5
RIR	134	interneuron	Head	330	266	191	155	139	111	Yes	Yes	Sensory core	5
RIS	135	interneuron	Head	275	262	130	125	145	137	Yes	Yes	Periphery	0
RMGL	136	interneuron	Head	270	249	115	105	155	144	Yes	Yes	Periphery	1
RMGR	137	interneuron	Head	270	249	115	105	155	144	Yes	Yes	Periphery	1
AVFL	138	interneuron	Head, Midbody, Tail	416	396	274	254	142	142	Yes	Yes	Hubs	2
AVFR	139	interneuron	Head, Midbody, Tail	416	396	274	254	142	142	Yes	Yes	Hubs	2
AVG	140	interneuron	Head, Midbody, Tail	227	167	54	38	173	129	No	No	Periphery	0
AVHL	141	interneuron	Head, Midbody, Tail	385	361	169	158	216	203	Yes	Yes	Periphery	0
AVHR	142	interneuron	Head, Midbody, Tail	385	361	169	158	216	203	Yes	Yes	Periphery	0
AVJL	143	interneuron	Head, Midbody, Tail	229	207	62	49	167	158	No	Yes	Periphery	0
AVJR	144	interneuron	Head, Midbody, Tail	229	207	62	49	167	158	No	Yes	Periphery	0
AVKL	145	interneuron	Head, Midbody, Tail	547	505	267	247	280	258	Yes	Yes	Hubs	2
AVKR	146	interneuron	Head, Midbody, Tail	547	505	267	247	280	258	Yes	Yes	Hubs	2
AVL	147	interneuron	Head, Midbody	293	281	89	88	204	193	Yes	Yes	Periphery	1
DVB	148	interneuron	Midbody, Tail	112	96	50	45	62	51	No	No	Periphery	1
DVC	149	interneuron	Head, Midbody, Tail	260	247	94	88	166	159	Yes	Yes	Periphery	1
PVNL	150	interneuron	Head, Midbody, Tail	467	435	258	238	209	197	Yes	Yes	Hubs	1
PVNR	151	interneuron	Head, Midbody, Tail	467	435	258	238	209	197	Yes	Yes	Hubs	1
PVPL	152	interneuron	Head, Midbody, Tail	435	404	270	248	165	156	Yes	Yes	Hubs	3
PVPR	153	interneuron	Head, Midbody, Tail	435	404	270	248	165	156	Yes	Yes	Hubs	3
PVQL	154	interneuron	Head, Midbody, Tail	527	495	279	258	248	237	Yes	Yes	Hubs	2
PVQR	155	interneuron	Head, Midbody, Tail	527	495	279	258	248	237	Yes	Yes	Hubs	2
PVR	156	interneuron	Head, Midbody, Tail	526	493	282	260	244	233	Yes	Yes	Hubs	13
PVT	157	interneuron	Head, Midbody, Tail	528	496	287	267	241	229	Yes	Yes	Hubs	3
PVWL	158	interneuron	Midbody, Tail	259	213	141	114	118	99	Yes	Yes	Motor core	6
PVWR	159	interneuron	Midbody, Tail	259	213	141	114	118	99	Yes	Yes	Motor core	6
RID	160	interneuron	Head, Midbody	480	390	264	212	216	178	Yes	Yes	Hubs	4
PVCL	161	interneuron	Head, Midbody, Tail	480	445	272	250	208	195	Yes	Yes	Hubs	1
PVCR	162	interneuron	Head, Midbody, Tail	480	445	272	250	208	195	Yes	Yes	Hubs	1
AVAL	163	interneuron	Head, Midbody	479	444	272	250	207	194	Yes	Yes	Hubs	1
AVAR	164	interneuron	Head, Midbody	479	444	272	250	207	194	Yes	Yes	Hubs	1
AVBL	165	interneuron	Head, Midbody	465	430	258	236	207	194	Yes	Yes	Hubs	1
AVBR	166	interneuron	Head, Midbody	465	430	258	236	207	194	Yes	Yes	Hubs	1
AVDL	167	interneuron	Head, Midbody	437	402	268	246	169	156	Yes	Yes	Hubs	5
AVDR	168	interneuron	Head, Midbody	437	402	268	246	169	156	Yes	Yes	Hubs	5
AVEL	169	interneuron	Head, Midbody	457	431	256	236	201	195	Yes	Yes	Hubs	0
AVER	170	interneuron	Head, Midbody	457	431	256	236	201	195	Yes	Yes	Hubs	0
LUAL	171	interneuron	Tail	68	54	32	25	36	29	No	No	Periphery	0
LUAR	172	interneuron	Tail	68	54	32	25	36	29	No	No	Periphery	0
SAADL	173	interneuron	Head	195	162	38	33	157	129	No	No	Periphery	1
SAADR	174	interneuron	Head	195	162	38	33	157	129	No	No	Periphery	1
SAAVL	175	interneuron	Head, Midbody	248	180	43	35	205	145	No	No	Periphery	1
SAAVR	176	interneuron	Head, Midbody	248	180	43	35	205	145	No	No	Periphery	1
SABD	177	interneuron	Head	362	218	208	120	154	98	Yes	Yes	Sensory core	2
SABVL	178	interneuron	Head	362	216	208	118	154	98	Yes	Yes	Sensory core	2
SABVR	179	interneuron	Head	362	216	208	118	154	98	Yes	Yes	Sensory core	2
RIML	180	interneuron	Head	374	344	204	185	170	159	Yes	Yes	Sensory core	2
RIMR	181	interneuron	Head	374	344	204	185	170	159	Yes	Yes	Sensory core	2
IL1DL	182	motor neuron	Head	137	108	0	0	137	108	No	No	Periphery	0
IL1DR	183	motor neuron	Head	137	108	0	0	137	108	No	No	Periphery	0
IL1L	184	motor neuron	Head	137	108	0	0	137	108	No	No	Periphery	0
IL1R	185	motor neuron	Head	137	108	0	0	137	108	No	No	Periphery	0
IL1VL	186	motor neuron	Head	137	108	0	0	137	108	No	No	Periphery	0
IL1VR	187	motor neuron	Head	137	108	0	0	137	108	No	No	Periphery	0
SIADL	188	motor neuron	Head, Midbody	261	159	68	42	193	117	Yes	No	Periphery	0
SIADR	189	motor neuron	Head, Midbody	261	159	68	42	193	117	Yes	No	Periphery	0
SIAVL	190	motor neuron	Head, Midbody	261	181	68	48	193	133	Yes	No	Periphery	0
SIAVR	191	motor neuron	Head, Midbody	261	181	68	48	193	133	Yes	No	Periphery	0
SIBDL	192	motor neuron	Head, Midbody	268	191	73	57	195	134	Yes	No	Periphery	0
SIBDR	193	motor neuron	Head, Midbody	268	191	73	57	195	134	Yes	No	Periphery	0
SIBVL	194	motor neuron	Head, Midbody	268	174	73	56	195	118	Yes	No	Periphery	0
SIBVR	195	motor neuron	Head, Midbody	268	173	73	56	195	117	Yes	No	Periphery	0
RMDDL	196	motor neuron	Head	317	290	198	179	119	111	Yes	Yes	Sensory core	2
RMDDR	197	motor neuron	Head	317	290	198	179	119	111	Yes	Yes	Sensory core	2
RMDL	198	motor neuron	Head	348	285	183	149	165	136	Yes	Yes	Sensory core	2
RMDR	199	motor neuron	Head	348	285	183	149	165	136	Yes	Yes	Sensory core	2
RMDVL	200	motor neuron	Head	317	254	198	159	119	95	Yes	Yes	Sensory core	2
RMDVR	201	motor neuron	Head	317	254	198	159	119	95	Yes	Yes	Sensory core	2
RMED	202	motor neuron	Head, Midbody	411	307	257	196	154	111	Yes	Yes	Hubs	2
RMEL	203	motor neuron	Head	16	14	16	14	0	0	No	No	Periphery	0
RMER	204	motor neuron	Head	16	14	16	14	0	0	No	No	Periphery	0
RMEV	205	motor neuron	Head, Midbody	411	378	257	235	154	143	Yes	Yes	Hubs	2
RMFL	206	motor neuron	Head	343	280	186	152	157	128	Yes	Yes	Sensory core	4
RMFR	207	motor neuron	Head	343	280	186	152	157	128	Yes	Yes	Sensory core	4
RMHL	208	motor neuron	Head	360	287	199	160	161	127	Yes	Yes	Sensory core	2
RMHR	209	motor neuron	Head	360	287	199	160	161	127	Yes	Yes	Sensory core	2
RIVL	210	motor neuron	Head	226	197	54	53	172	144	No	No	Periphery	1
RIVR	211	motor neuron	Head	226	197	54	53	172	144	No	No	Periphery	1
SMBDL	212	motor neuron	Head, Midbody	261	149	74	59	187	90	Yes	No	Periphery	1
SMBDR	213	motor neuron	Head, Midbody	261	149	74	59	187	90	Yes	No	Periphery	1
SMBVL	214	motor neuron	Head, Midbody	261	172	74	61	187	111	Yes	No	Periphery	1
SMBVR	215	motor neuron	Head, Midbody	261	172	74	61	187	111	Yes	No	Periphery	1
SMDDL	216	motor neuron	Head, Midbody	448	273	260	159	188	114	Yes	Yes	Hubs	6
SMDDR	217	motor neuron	Head, Midbody	448	273	260	159	188	114	Yes	Yes	Hubs	6
SMDVL	218	motor neuron	Head, Midbody	448	309	260	179	188	130	Yes	Yes	Hubs	6
SMDVR	219	motor neuron	Head, Midbody	448	309	260	179	188	130	Yes	Yes	Hubs	6
URADL	220	motor neuron	Head	163	128	104	84	59	44	No	No	Periphery	1
URADR	221	motor neuron	Head	163	128	104	84	59	44	No	No	Periphery	1
URAVL	222	motor neuron	Head	163	128	104	84	59	44	No	No	Periphery	1
URAVR	223	motor neuron	Head	163	128	104	84	59	44	No	No	Periphery	1
DA01	224	motor neuron	Head, Midbody	437	306	274	182	163	124	Yes	Yes	Hubs	2
DA02	225	motor neuron	Head, Midbody	437	306	274	182	163	124	Yes	Yes	Hubs	2
DA03	226	motor neuron	Head, Midbody	437	306	274	182	163	124	Yes	Yes	Hubs	2
DA04	227	motor neuron	Head, Midbody	437	306	274	182	163	124	Yes	Yes	Hubs	2
DA05	228	motor neuron	Midbody	239	205	139	115	100	90	No	Yes	Motor core	2
DA06	229	motor neuron	Midbody	239	205	139	115	100	90	No	Yes	Motor core	2
DA07	230	motor neuron	Midbody	239	205	139	115	100	90	No	Yes	Motor core	2
DA08	231	motor neuron	Midbody, Tail	249	213	145	121	104	92	No	Yes	Motor core	2
DA09	232	motor neuron	Midbody, Tail	278	234	156	132	122	102	Yes	Yes	Motor core	7
PDA	233	motor neuron	Midbody, Tail	266	125	141	69	125	56	Yes	No	Motor core	2
DB01	234	motor neuron	Head, Midbody	466	331	270	180	196	151	Yes	Yes	Hubs	6
DB02	235	motor neuron	Head, Midbody	460	213	264	115	196	98	Yes	Yes	Hubs	5
DB03	236	motor neuron	Midbody	251	213	139	115	112	98	Yes	Yes	Motor core	5
DB04	237	motor neuron	Midbody	251	213	139	115	112	98	Yes	Yes	Motor core	5
DB05	238	motor neuron	Midbody	251	213	139	115	112	98	Yes	Yes	Motor core	5
DB06	239	motor neuron	Midbody	251	213	139	115	112	98	Yes	Yes	Motor core	5
DB07	240	motor neuron	Midbody	251	213	139	115	112	98	Yes	Yes	Motor core	5
AS01	241	motor neuron	Head, Midbody	276	184	261	173	15	11	Yes	No	Hubs	0
AS02	242	motor neuron	Head, Midbody	276	184	261	173	15	11	Yes	No	Hubs	0
AS03	243	motor neuron	Midbody	141	117	134	110	7	7	No	No	Motor core	0
AS04	244	motor neuron	Midbody	141	117	134	110	7	7	No	No	Motor core	0
AS05	245	motor neuron	Midbody	141	117	134	110	7	7	No	No	Motor core	0
AS06	246	motor neuron	Midbody	141	117	134	110	7	7	No	No	Motor core	0
AS07	247	motor neuron	Midbody	141	117	134	110	7	7	No	No	Motor core	0
AS08	248	motor neuron	Midbody	141	117	134	110	7	7	No	No	Motor core	0
AS09	249	motor neuron	Midbody	141	117	134	110	7	7	No	No	Motor core	0
AS10	250	motor neuron	Midbody	141	117	134	110	7	7	No	No	Motor core	0
AS11	251	motor neuron	Midbody, Tail	147	123	140	116	7	7	No	No	Motor core	0
PDB	252	motor neuron	Midbody, Tail	244	121	145	71	99	50	No	No	Motor core	2
DD01	253	motor neuron	Head, Midbody	224	154	42	21	182	133	No	No	Periphery	0
DD02	254	motor neuron	Midbody	117	99	14	6	103	93	No	No	Periphery	0
DD03	255	motor neuron	Midbody	117	99	14	6	103	93	No	No	Periphery	0
DD04	256	motor neuron	Midbody	117	99	14	6	103	93	No	No	Periphery	0
DD05	257	motor neuron	Midbody	117	99	14	6	103	93	No	No	Periphery	0
DD06	258	motor neuron	Midbody, Tail	121	101	14	6	107	95	No	No	Periphery	0
VA01	259	motor neuron	Head, Midbody	445	300	269	173	176	127	Yes	Yes	Hubs	2
VA02	260	motor neuron	Head, Midbody	445	300	269	173	176	127	Yes	Yes	Hubs	2
VA03	261	motor neuron	Head, Midbody	445	300	269	173	176	127	Yes	Yes	Hubs	2
VA04	262	motor neuron	Head, Midbody	445	300	269	173	176	127	Yes	Yes	Hubs	2
VA05	263	motor neuron	Midbody	234	190	134	105	100	85	No	No	Motor core	2
VA06	264	motor neuron	Midbody	234	190	134	105	100	85	No	No	Motor core	2
VA07	265	motor neuron	Midbody	234	190	134	105	100	85	No	No	Motor core	2
VA08	266	motor neuron	Midbody	234	190	134	105	100	85	No	No	Motor core	2
VA09	267	motor neuron	Midbody	234	190	134	105	100	85	No	No	Motor core	2
VA10	268	motor neuron	Midbody	234	190	134	105	100	85	No	No	Motor core	2
VA11	269	motor neuron	Midbody	234	190	134	105	100	85	No	No	Motor core	2
VA12	270	motor neuron	Midbody, Tail	271	219	147	118	124	101	Yes	Yes	Motor core	4
VB01	271	motor neuron	Head, Midbody	461	320	265	173	196	147	Yes	Yes	Hubs	1
VB02	272	motor neuron	Head, Midbody	465	322	267	175	198	147	Yes	Yes	Hubs	3
VB03	273	motor neuron	Midbody	251	203	139	110	112	93	Yes	Yes	Motor core	7
VB04	274	motor neuron	Midbody	251	203	139	110	112	93	Yes	Yes	Motor core	7
VB05	275	motor neuron	Midbody	251	203	139	110	112	93	Yes	Yes	Motor core	7
VB06	276	motor neuron	Midbody	251	203	139	110	112	93	Yes	Yes	Motor core	7
VB07	277	motor neuron	Midbody	251	203	139	110	112	93	Yes	Yes	Motor core	7
VB08	278	motor neuron	Midbody	251	203	139	110	112	93	Yes	Yes	Motor core	7
VB09	279	motor neuron	Midbody	251	203	139	110	112	93	Yes	Yes	Motor core	7
VB10	280	motor neuron	Midbody	251	203	139	110	112	93	Yes	Yes	Motor core	7
VB11	281	motor neuron	Midbody	251	203	139	110	112	93	Yes	Yes	Motor core	7
VD01	282	motor neuron	Head, Midbody	224	154	42	21	182	133	No	No	Periphery	0
VD02	283	motor neuron	Head, Midbody	224	154	42	21	182	133	No	No	Periphery	0
VD03	284	motor neuron	Midbody	117	99	14	6	103	93	No	No	Periphery	0
VD04	285	motor neuron	Midbody	117	99	14	6	103	93	No	No	Periphery	0
VD05	286	motor neuron	Midbody	117	99	14	6	103	93	No	No	Periphery	0
VD06	287	motor neuron	Midbody	117	99	14	6	103	93	No	No	Periphery	0
VD07	288	motor neuron	Midbody	117	99	14	6	103	93	No	No	Periphery	0
VD08	289	motor neuron	Midbody	117	99	14	6	103	93	No	No	Periphery	0
VD09	290	motor neuron	Midbody	117	99	14	6	103	93	No	No	Periphery	0
VD10	291	motor neuron	Midbody	117	99	14	6	103	93	No	No	Periphery	0
VD11	292	motor neuron	Midbody	117	99	14	6	103	93	No	No	Periphery	0
VD12	293	motor neuron	Midbody, Tail	121	101	14	6	107	95	No	No	Periphery	0
VD13	294	motor neuron	Midbody, Tail	121	101	14	6	107	95	No	No	Periphery	0
HSNL	295	motor neuron	Head, Midbody	482	442	264	242	218	200	Yes	Yes	Hubs	2
HSNR	296	motor neuron	Head, Midbody	482	442	264	242	218	200	Yes	Yes	Hubs	2
VC01	297	motor neuron	Head, Midbody	369	242	158	97	211	145	Yes	Yes	Periphery	0
VC02	298	motor neuron	Head, Midbody	369	242	158	97	211	145	Yes	Yes	Periphery	0
VC03	299	motor neuron	Midbody	176	141	65	51	111	90	No	No	Periphery	0
VC04	300	motor neuron	Midbody	152	125	51	39	101	86	No	No	Periphery	1
VC05	301	motor neuron	Midbody	152	125	51	39	101	86	No	No	Periphery	1
VC06	302	motor neuron	Midbody	176	141	65	51	111	90	No	No	Periphery	0
